# Supplementary material for: The Surface Characterisation of Fused Filament Fabricated (FFF) 3D Printed PEEK/Hydroxyapatite Composites
Source: Polymers (Basel). 2021 Sep 15;13(18):3117. doi: 10.3390/polym13183117 (PMC8471434; doi:10.3390/polym13183117)
Supplement: Supplementary file 1 [file polymers-13-03117-s001.zip]

Archive with 1 entries (1 files):
- polymers-1331072-supplementary.pdf
